# Supplementary material for: A Comparison of Hypofractionated and Twice-Daily Thoracic Irradiation in Limited-Stage Small-Cell Lung Cancer: An Overlap-Weighted Analysis
Source: Cancers (Basel). 2021 Jun 9;13(12):2895. doi: 10.3390/cancers13122895 (PMC8229231; doi:10.3390/cancers13122895)
Supplement: Supplementary file 1 [file cancers-13-02895-s001.zip]

Archive with 1 entries (1 files):
- cancers-1241802-supplementary.pdf
